# Supplementary material for: Brain Endothelial Cells in Contrary to the Aortic Do Not Transport but Degrade Low-Density Lipoproteins via Both LDLR and ALK1
Source: Cells. 2022 Sep 28;11(19):3044. doi: 10.3390/cells11193044 (PMC9564369; doi:10.3390/cells11193044)
Supplement: Supplementary file 1 [file cells-11-03044-s001.zip]

Archive with 1 entries (1 files):
- cells-1892205-supplementary.pdf
